# Supplementary material for: Robustness of Machine Learning Predictions for Determining Whether Deep Inspiration Breath-Hold Is Required in Breast Cancer Radiation Therapy
Source: Diagnostics (Basel). 2025 Mar 10;15(6):668. doi: 10.3390/diagnostics15060668 (PMC11941375; doi:10.3390/diagnostics15060668)
Supplement: Supplementary file 1 [file diagnostics-15-00668-s001.zip]

Archive with 4 entries (4 files):
- Figure S1.TIFF
- File S1 Dataset at 240 cGy.xlsx
- File S2 Hyperparameters tuning (DT).ipynb
- File S3 Performance results (DT).ipynb
