# Supplementary material for: Robustness of Machine Learning Predictions for Determining Whether Deep Inspiration Breath-Hold Is Required in Breast Cancer Radiation Therapy
Source: Diagnostics (Basel). 2025 Mar 10;15(6):668. doi: 10.3390/diagnostics15060668 (PMC11941375; doi:10.3390/diagnostics15060668)
Supplement: Supplementary file 1 [file diagnostics-15-00668-s001.zip › File S1 Dataset at 240 cGy.xlsx]

## Sheet: Sheet1
Radiation method	Tumor site	Age	BMI	Separation	CWT	MHD
1RP	A	68	37.324	27.67	10.35	0
1RP	C	50	23.7253	17.78	7.27	0
1RP	C	42	19.8141	16.83	5.5	1
1RP	C	45	20.2848	15.27	5.6	0
1RP	C	58	21.9076	20.09	5.2	0
1RP	A	55	18.7305	15.61	4.9	1
1RP	A	70	25.7812	20.03	5.5	0
1RP	D	57	18.2899	13.8	4.12	0
1RP	C	72	19.8178	16.68	6.27	1
1RP	C	67	33.7235	25.88	9.07	1
1RP	A	68	20.1726	18.04	5.57	0
1RP	D	35	23.4375	18.58	7.09	1
1RP	C	64	25.2826	20.19	6.62	1
1RP	C	63	21.6441	16.92	5.43	1
1RP	A	56	22.5183	14.31	2.95	1
1RP	C	64	19.4771	15.68	4.23	0
1RP	C	77	18.3143	14.27	4.92	1
1RP	A	35	20.2848	19.54	5.35	1
1RP	A	70	22.0741	16.7	3.07	1
1RP	E	64	20.9566	17.99	7.01	1
1RP	C	65	24.7325	17.7	5.09	0
1RP	C	57	27.9421	22.73	6.53	1
1RP	A	61	24.974	20.2	5.23	0
1RP	A	70	23.1111	20.11	7.22	1
1RP	D	71	27.993	21.82	7.76	1
1RP	C	46	21.3593	15.42	3.69	0
1RP	A	44	20.4382	17.21	5.57	0
1RP	C	56	20.6612	15.31	4.63	1
1RP	E	63	18.9745	17.49	3.62	0
1RP	C	58	29.9376	23.13	7.96	1
1RP	A	67	26.4024	20.24	5.5	1
1RP	C	62	24.1415	18.69	7.07	1
1RP	A	65	23.9621	17.99	4.73	0
1RP	C	67	24.3496	20.41	6.46	0
1RP	C	40	27.4762	21.44	8.45	1
1RP	A	61	20.7008	19.37	4.94	0
1RP	A	68	30.0244	22.96	7.68	1
1RP	E	59	22.5215	16.48	4.5	1
1RP	C	72	32.0291	22.1	6.73	1
1RP	A	40	20.3244	18.5	4.65	0
1RP	B	43	17.5668	15.81	4.53	1
1RP	C	40	27.9155	22.98	7.77	0
1RP	C	33	19.1467	17.61	5.34	0
1RP	C	38	24.4352	19.94	6.27	0
1RP	B	60	23.1111	18.43	5.51	1
1RP	A	46	20.8325	16.62	4.76	1
1RP	D	68	24.1288	18.49	6.53	1
1RP	C	47	30.385	23.51	8.55	1
1RP	C	53	22.3214	17.64	5.07	0
1RP	C	64	19.5312	17.36	5.42	0
1RP	C	41	21.0772	17.77	6.31	1
1RP	C	52	20.7198	17.59	4.62	1
1RP	A	39	27.4077	21.69	6.45	0
1RP	B	35	20.3223	17.66	6.92	1
1RP	A	47	20.5688	15.84	4.39	0
1RP	C	63	20.5457	16.12	4.99	0
1RP	A	63	26.8386	20.56	5.61	0
1RP	A	67	25.6312	19.16	6.48	1
1RP	C	60	25.721	19	6.15	1
1RP	C	61	20.0777	16.63	4.3	0
1RP	A	57	25.9181	21.05	4.66	1
1RP	E	58	20.2546	18.24	5.31	0
1RP	C	56	22.0604	20.23	7.01	0
1RP	A	50	17.6254	15.18	4.42	0
1RP	C	60	19.4674	17.1	5.64	0
1RP	A	63	22.3674	15.61	5.47	1
1RP	B	63	19.2894	18.72	5.16	0
1RP	E	58	22.0741	18.72	5.44	1
1RP	C	78	23.4224	17.54	7.58	1
1RP	C	48	21.5019	20.19	6.95	0
2RP	B	74	19.2344	16.35	4.87	0
2RP	C	64	28.0618	18.55	6.05	0
2RP	E	35	19.3821	15.83	4.91	0
2RP	A	59	28.251	22.06	5.96	1
2RP	C	58	21.5019	18.79	5.05	0
2RP	A	63	26.9531	20.76	6.47	0
2RP	C	60	18.7305	15.7	5.03	0
2RP	C	44	21.3039	17.62	4.62	0
2RP	A	66	25.9181	19.27	5.35	0
2RP	B	52	28.0689	19.5	7	0
2RP	C	56	20.9366	20.01	5.94	1
2RP	C	66	18.5529	16.6	5.76	0
2RP	D	65	24.3496	22.16	6.81	1
2RP	C	65	24.8889	18.04	4.47	1
2RP	A	46	19.7055	17.06	5.56	0
2RP	C	58	22.006	15.71	5.39	0
2RP	C	43	19.2234	17.16	5.4	1
2RP	A	62	21.2279	17.62	5.61	0
2RP	C	47	19.6506	18.4	4.98	0
2RP	C	58	30.6826	19.55	5.2	0
2RP	C	60	20.1951	20.44	6.88	1
2RP	C	76	26.0262	20.12	7.5	0
2RP	C	61	24.064	21.05	6.65	0
2RP	C	72	20.2395	18.75	5.72	0
2RP	C	50	18.6453	16.27	4.75	0
2RP	C	31	21.9076	14.79	5.41	0
2RP	C	56	26.6728	20.79	7.26	0
2RP	C	62	20.4444	16.32	5.45	1
2RP	B	43	18.026	17.18	5.08	0
2RP	A	43	19.5717	17.81	4.22	0
2RP	A	60	20.4444	17.09	3.86	0
2RP	A	46	20.0288	17.68	5.45	0
2RP	E	50	36.4444	22.69	7.82	1
2RP	C	66	26.7532	23.92	6.6	1
2RP	A	59	20.9644	17.57	5.8	0
2RP	C	53	24.6548	19.72	6.11	0
2RP	C	66	31.245	23.44	6.89	0
2RP	A	66	31.2295	24.04	7.34	1
2RP	A	44	20.9572	18.22	6.19	1
2RP	B	53	21.5019	18.47	5.59	1
2RP	C	72	20.3244	19.4	4.95	0
2RP	C	37	16.8242	15.48	4.25	0
2RP	E	63	22.7731	17.26	4.56	1
2RP	C	40	21.2306	18.5	6.57	0
2RP	B	49	22.8329	18.61	5.83	1
2RP	C	43	23.7118	20.35	5.6	1
2RP	C	73	23.6304	18.99	5.98	1
2RP	C	59	21.6441	18.92	5.3	0
2RP	A	72	24.1217	20.5	4.84	0
2RP	C	64	19.5006	16.87	5.07	0
2RP	C	44	18.3143	16.24	5.7	0
2RP	B	64	20.8117	17.8	5.41	0
2RP	B	39	24.539	16.91	4.74	1
2RP	C	55	24.1415	19.63	6.49	1
2RP	E	46	25.711	19.99	6.43	1
2RP	A	53	20.7198	16.96	5.31	1
2RP	C	76	27.1111	21.1	8.05	1
2RP	B	44	26.2188	20.79	8.36	1
2RP	D	54	25.3906	20.34	7.17	1
2RP	A	69	25.2241	24.25	6.25	1
2RP	A	41	20.2848	16.7	4.69	0
2RP	C	61	22.5069	18.08	6.15	1
2RP	C	40	19.3821	18.32	6.85	0
2RP	A	49	26.8923	21.3	8.36	0
2RP	C	72	28.8275	22.79	5.75	1
2RP	D	45	31.6443	23.21	8.26	0
2RP	B	65	22.2137	17.68	4.58	1
2RP	A	63	22.6667	18.7	5.67	1
2RP	B	63	18.7962	17.08	4.37	1
2RP	B	69	18.1312	15.56	4.94	1
2RP	C	68	22.5215	18.58	7.47	1
2RP	C	61	26.8386	21.63	7.2	1
2RP	C	47	22.4766	20.75	5.82	1
2RP	E	37	20.5457	17.99	5.78	0
2RP	A	47	18.3594	18.88	5.04	1
2RP	E	47	32.6905	25.74	5.4	1
2RP	B	60	26.986	21.13	7.53	1
2RP	A	54	23.2446	19.26	6.11	1
2RP	C	69	21.9076	19.13	6.73	0
2RP	C	35	20.7756	18.23	6.92	1
2RP	E	52	21.6041	18.24	5.1	0
2RP	C	73	24.3418	21.49	7.35	0
2RP	C	45	20.3125	19.35	5.65	0
2RP	E	56	18.75	18.56	4.59	1
2RP	C	39	23.1405	18.01	5.16	1
2RP	C	36	18.4265	19.31	6.14	1
2RP	C	49	16.937	15.18	5.06	0
2RP	A	46	22.6003	18.6	6.14	0
2RP	C	47	23.7118	19.27	6.09	1
2RP	C	43	20.2694	14.63	4.26	1
2RP	A	38	23.9224	18.77	5.42	1
2RP	A	76	24.7768	21.35	7.37	1
2RP	A	42	17.9687	17.14	5.18	0
2RP	C	49	17.6693	17.19	5.92	0
2RP	A	57	16.8475	15.35	4.54	0
2RP	C	55	17.9089	15.68	6.43	0
2RP	A	48	19.4734	17.94	4.99	0
2RP	C	72	20.7031	9.96	6.81	1
2RP	E	56	22.3133	19.33	5.66	1
2RP	C	44	17.1468	16.38	5.93	0
2RP	C	69	23.2834	18.61	5.99	1
2RP	C	64	21.7784	19.83	6.37	1
2RP	C	56	29.7778	23.22	6.4	1
2RP	D	42	22.2137	17.91	6.54	1
2RP	C	58	21.3593	18.63	6.91	1
2RP	C	40	25.1039	21.98	7.24	1
2RP	A	60	17.7462	16.88	6.56	0
2RP	C	44	19.563	16.27	7.41	0
2RP	C	63	23.7332	21.15	5.98	1
2RP	A	55	20.061	17.38	5.96	0
2RP	C	44	28.6215	20.13	7.71	1
2RP	C	74	22.2137	21.24	7.38	1
2RP	C	52	19.3962	17.48	6.44	0
2RP	B	65	25.0657	19.1	6.7	0
2RP	C	56	22.6667	20.68	5.9	0
2RP	C	54	25.5937	21.49	7.11	1
2RP	A	58	28.8415	24.2	7.93	0
2RP	E	48	22.3081	19.74	6.07	0
2RP	A	58	17.2248	15.08	4.91	0
2RP	C	42	18.75	16.13	5.28	1
2RP	D	44	28.6288	23.62	8.47	1
2RP	A	46	27.993	23.33	7.22	1
2RP	A	47	25.2994	17.44	6.8	1
2RP	C	35	27.1918	20.24	7.45	1
2RP	B	65	20.6612	18.24	5.21	1
2RP	C	54	21.0517	18.87	6.21	1
2RP	C	54	22.5466	17.95	4.66	0
2RP	B	44	19.5312	16.39	4.85	1
2RP	C	54	15.6147	12.43	5.45	0
2RP	C	44	23.533	20.29	6.12	1
2RP	A	45	22.7615	19.38	6.92	0
2RP	C	64	27.268	19.05	6.31	1
2RP	D	67	23.2335	20.07	5.31	0
2RP	C	50	29.4758	25.68	7.18	1
2RP	C	38	27.1816	23.31	10.05	1
2RP	A	53	20.1733	17.82	4.72	0
2RP	C	72	18.9745	16.64	4.94	0
