# Supplementary material for: Robustness of Machine Learning Predictions for Determining Whether Deep Inspiration Breath-Hold Is Required in Breast Cancer Radiation Therapy
Source: Diagnostics (Basel). 2025 Mar 10;15(6):668. doi: 10.3390/diagnostics15060668 (PMC11941375; doi:10.3390/diagnostics15060668)
Supplement: Supplementary file 1 [file diagnostics-15-00668-s001.zip › File S2 Hyperparameters tuning (DT).ipynb]

# %% [code]
#important libraries
import pandas as pd
import numpy as np

# for splitting and cross validation
from sklearn.model_selection import train_test_split

#algorithms
from sklearn.linear_model import LogisticRegression
from sklearn.ensemble import RandomForestClassifier
from sklearn import svm
from sklearn.tree import DecisionTreeClassifier
from sklearn.neighbors import KNeighborsClassifier
from sklearn.naive_bayes import GaussianNB
from sklearn.ensemble import GradientBoostingClassifier
from sklearn.linear_model import RidgeClassifier
from sklearn.ensemble import BaggingClassifier


#evaluating the results
from sklearn import metrics
import matplotlib.pyplot as plt
from sklearn.metrics import classification_report
from sklearn.metrics import confusion_matrix
from sklearn.metrics import roc_curve, auc, roc_auc_score

# %% [code]
pip install imbalanced-learn

# %% [code]
# check version number
import imblearn
print(imblearn.__version__)

# %% [code]
# Oversample and plot imbalanced dataset with SMOTE
from collections import Counter
from imblearn.over_sampling import SMOTE
from matplotlib import pyplot
from numpy import where

# %% [code]
# for splitting and cross validation
from sklearn.model_selection import train_test_split
from sklearn.model_selection import StratifiedKFold
from sklearn.model_selection import GridSearchCV

# %% [code]
conda install -c conda-forge category_encoders

# %% [code]
pip install category_encoders

# %% [code]
import category_encoders as ce

# %% [code]
#Importing Dataset
df = pd.read_excel(r"C:\Users\AIPC#2\Downloads/240-6.xlsx")
print (df)


# %% [code]
ce_OHE = ce.OneHotEncoder(cols=["Radiation method", "tumor site"])

data1 = ce_OHE.fit_transform(df)
data1.head()

# %% [code]
df= pd.get_dummies(df,columns=["Radiation method", "tumor site"])

# %% [code]
#Preparing Data For Training
x = df.drop(columns=["MHD"])
x

y = df["MHD"]
y

# %% [code]
# split data into train and test sets
x_train, x_test, y_train, y_test = train_test_split(x, y, test_size=0.2, random_state=0, stratify=y)

# %% [code]
#Feature Scaling
from sklearn.preprocessing import StandardScaler
sc = StandardScaler()
x_train = sc.fit_transform(x_train)
x_test = sc.transform(x_test)

# %% [code]
from sklearn.preprocessing import LabelEncoder
lbl_encoder = LabelEncoder()
y_test= lbl_encoder.fit_transform(y_test)

# %% [code]
from imblearn.pipeline import Pipeline, make_pipeline

# %% [code]
from sklearn.metrics import make_scorer
from sklearn.model_selection import cross_validate
from sklearn.metrics import fbeta_score
my_scorer = make_scorer(fbeta_score, beta=2, greater_is_better = True)

# %% [code]


# %% [code]
#Decision Tree

# define models and parameters
clf = DecisionTreeClassifier(random_state=0)

model = Pipeline([
        ('sampling', SMOTE(random_state=0)),
        ('classification', clf)
    ])

classification__max_depth = np.arange(1,100,1)
classification__min_samples_split= np.arange(1,10,1)
# define grid search，
grid = dict(classification__max_depth =classification__max_depth, classification__min_samples_split=classification__min_samples_split)
cv = StratifiedKFold(n_splits=3)

grid_search = GridSearchCV(estimator=model, param_grid=grid, n_jobs=-1, cv=cv, scoring=my_scorer, error_score=0)
grid_result = grid_search.fit(x_train, y_train)
# summarize results
print("Best: %f using %s" % (grid_result.best_score_, grid_result.best_params_))
means = grid_result.cv_results_['mean_test_score']
stds = grid_result.cv_results_['std_test_score']
params = grid_result.cv_results_['params']
for mean, stdev, param in zip(means, stds, params):
    print("%f (%f) with: %r" % (mean, stdev, param))

# %% [code]


# %% [code]


# %% [code]


# %% [code]


# %% [code]


# %% [code]


# %% [code]


# %% [code]


# %% [code]


# %% [code]


# %% [code]


# %% [code]


# %% [code]
