# Supplementary material for: Robustness of Machine Learning Predictions for Determining Whether Deep Inspiration Breath-Hold Is Required in Breast Cancer Radiation Therapy
Source: Diagnostics (Basel). 2025 Mar 10;15(6):668. doi: 10.3390/diagnostics15060668 (PMC11941375; doi:10.3390/diagnostics15060668)
Supplement: Supplementary file 1 [file diagnostics-15-00668-s001.zip › File S3 Performance results (DT).ipynb]

# %% [code]
#important libraries
import pandas as pd
import numpy as np

# for splitting and cross validation
from sklearn.model_selection import train_test_split

#algorithms
from sklearn.linear_model import LogisticRegression
from sklearn.ensemble import RandomForestClassifier
from sklearn import svm
from sklearn.tree import DecisionTreeClassifier
from sklearn.neighbors import KNeighborsClassifier
from sklearn.naive_bayes import GaussianNB
from sklearn.ensemble import GradientBoostingClassifier
from sklearn.linear_model import RidgeClassifier
from sklearn.ensemble import BaggingClassifier


#evaluating the results
from sklearn import metrics
import matplotlib.pyplot as plt
from sklearn.metrics import classification_report
from sklearn.metrics import confusion_matrix
from sklearn.metrics import roc_curve, auc, roc_auc_score

# %% [code]
pip install imbalanced-learn

# %% [code]
# Oversample and plot imbalanced dataset with SMOTE
from collections import Counter
from imblearn.over_sampling import SMOTE
from matplotlib import pyplot
from numpy import where

# %% [code]
# for splitting and cross validation
from sklearn.model_selection import train_test_split
from sklearn.model_selection import RepeatedStratifiedKFold
from sklearn.model_selection import GridSearchCV
from sklearn.model_selection import cross_val_score

# %% [code]
import category_encoders as ce

# %% [code]
#Importing Dataset
df = pd.read_excel(r"C:\Users\AIPC#2\Downloads/240-6.xlsx")
print (df)

#Preparing Data For Training
x = df.drop(columns=["MHD"])
x

y = df["MHD"]
y

# %% [code]
ce_OHE = ce.OneHotEncoder(cols=["Radiation method", "tumor site"])

data1 = ce_OHE.fit_transform(df)
data1.head()

# %% [code]
df= pd.get_dummies(df,columns=["Radiation method", "tumor site"])

# %% [code]
#Preparing Data For Training
x = df.drop(columns=["MHD"])
x

y = df["MHD"]
y

# %% [code]
# split data into train and test sets
x_train, x_test, y_train, y_test = train_test_split(x, y, test_size=0.2, random_state=0, stratify=y)

# %% [code]
#Feature Scaling
from sklearn.preprocessing import StandardScaler
sc = StandardScaler()
x_train = sc.fit_transform(x_train)
x_test = sc.transform(x_test)

# %% [code]
from imblearn.pipeline import Pipeline, make_pipeline

# %% [code]
from sklearn.preprocessing import LabelEncoder
lbl_encoder = LabelEncoder()
y_test= lbl_encoder.fit_transform(y_test)

# %% [code]
from sklearn.metrics import make_scorer
from sklearn.model_selection import cross_validate
from sklearn.metrics import fbeta_score
my_scorer = make_scorer(fbeta_score, beta=2, greater_is_better = True)

# %% [code]


# %% [code]
#Decision Tree Classifier 
pipeline = make_pipeline(SMOTE(random_state=0), 
                             DecisionTreeClassifier(random_state=0,max_depth=2 , min_samples_split=2 ))

pipeline.fit(x_train, y_train)
y_pred= pipeline.predict(x_test)

from sklearn.metrics import accuracy_score,recall_score,precision_score,f1_score,fbeta_score
print('* Accuracy Score : ' + str(accuracy_score(y_test,y_pred)))
print("* Precision Score :",(precision_score(y_test,y_pred)))
print('* Recall Score : ' + str(recall_score(y_test,y_pred)))
print('* F1 Score : ' + str(f1_score(y_test,y_pred, labels=np.unique(y_pred))))
f2 = fbeta_score(y_test, y_pred, beta=2.0, labels=np.unique(y_pred))
print('* F2 Score = ' , f2)

print("* Confusion Matrix:")
print(confusion_matrix(y_test, y_pred))
print (classification_report(y_test, y_pred))

#ROC-AUC
roc = roc_curve(y_test,y_pred)
fpr, tpr, thresholds = roc_curve(y_test,y_pred)
plt.plot(fpr, tpr, marker='o')
plt.xlabel('FPR: False positive rate')
plt.ylabel('TPR: True positive rate')
plt.grid()
ROC_AUC=roc_auc_score(y_test,y_pred)
print('ROC_AUC score' , ROC_AUC)

# %% [code]
tn, fp, fn, tp = confusion_matrix(y_test, y_pred).ravel()
(tn, fp, fn, tp)

# %% [code]
print (y_test)

# %% [code]
print (y_pred)

# %% [code]


# %% [code]


# %% [code]


# %% [code]


# %% [code]


# %% [code]


# %% [code]


# %% [code]


# %% [code]


# %% [code]


# %% [code]


# %% [code]


# %% [code]


# %% [code]


# %% [code]


# %% [code]


# %% [code]


# %% [code]


# %% [code]


# %% [code]


# %% [code]


# %% [code]


# %% [code]


# %% [code]


# %% [code]


# %% [code]


# %% [code]


# %% [code]


# %% [code]


# %% [code]


# %% [code]


# %% [code]


# %% [code]


# %% [code]


# %% [code]


# %% [code]


# %% [code]


# %% [code]


# %% [code]


# %% [code]


# %% [code]


# %% [code]


# %% [code]


# %% [code]


# %% [code]


# %% [code]


# %% [code]


# %% [code]


# %% [code]


# %% [code]


# %% [code]


# %% [code]


# %% [code]


# %% [code]


# %% [code]


# %% [code]


# %% [code]


# %% [code]


# %% [code]


# %% [code]


# %% [code]


# %% [code]


# %% [code]


# %% [code]


# %% [code]
